# Supplementary material for: The Postmortem Interval of Two Decedents and Two Dog Carcasses at the Same Scene Based on Forensic Entomology
Source: Insects. 2022 Feb 21;13(2):215. doi: 10.3390/insects13020215 (PMC8876788; doi:10.3390/insects13020215)
Supplement: Supplementary file 1 [file insects-13-00215-s001.zip]

Archive with 1 entries (1 files):
- insects-1564078-supplementary.pdf
